# Supplementary material for: Mexican Native Black Bean Anthocyanin-Rich Extracts Modulate Biological Markers Associated with Inflammation
Source: Pharmaceuticals (Basel). 2023 Jun 13;16(6):874. doi: 10.3390/ph16060874 (PMC10301825; doi:10.3390/ph16060874)
Supplement: Supplementary file 1 [file pharmaceuticals-16-00874-s001.zip]

Archive with 1 entries (1 files):
- pharmaceuticals-2426823-supplementary.pdf
